# Supplementary material for: Unlocking Testosterone Production by Biotransformation: Engineering a Fungal Model of Aspergillus nidulans Strain Deficient in Steroid 11α-Hydroxylase Activity and Expressing 17β-Hydroxysteroid Dehydrogenase Enzyme as Proof of Concept
Source: Biomolecules. 2024 Nov 25;14(12):1502. doi: 10.3390/biom14121502 (PMC11673057; doi:10.3390/biom14121502)
Supplement: Supplementary file 1 [file biomolecules-14-01502-s001.zip]

Archive with 1 entries (1 files):
- biomolecules-3257474-Supplementary Figure S1.pdf
